# Supplementary material for: Difference in Aroma Components of Black Teas Processed on Different Dates in the Spring Season
Source: Foods. 2023 Dec 4;12(23):4368. doi: 10.3390/foods12234368 (PMC10706345; doi:10.3390/foods12234368)
Supplement: Supplementary file 1 [file foods-12-04368-s001.zip]

Archive with 1 entries (1 files):
- foods-2726367-supplementary.pdf
